# Supplementary material for: A delayed response in phytohormone signaling and production contributes to pine susceptibility to Fusarium circinatum
Source: BMC Plant Biol. 2024 Jul 30;24:727. doi: 10.1186/s12870-024-05342-8 (PMC11289988; doi:10.1186/s12870-024-05342-8)
Supplement: Supplementary file 1 — Supplementary Material 1 [file 12870_2024_5342_MOESM1_ESM.xlsx]

## Sheet: Hoja1
Additional Table 1: Phytohormone related differentially expressed (DE) genes in Pinus pinaster under Fusarium circinatum infection at 3, 5 and 10 days post-inoculation (updated from Hernandez-Escribano et al. 2020).
In bold: new DEG identified in P. pinaster transcriptome.
	Log2 (Fold Change) value
Sequence ID	3 dpi	5 dpi	10 dpi	Predicted Gene	Description
JASMONIC ACID
C07_R5228618	2.1289	4.6156	5.435	LOX	Plant lipoxygenase
C09_R2662631	0	2.9804	2.9143	LOX	Plant lipoxygenase
B01_TRINITY_DN31213_c3_g2_i3	0	-0.9703	-1.7292	LOX	Plant lipoxygenase
B01_TRINITY_DN27721_c0_g1_i1	0	8.6093	10.5604	LOX	Plant lipoxygenase
C11_S1054541	0	4.401	6.5443	LOX	Plant lipoxygenase
A09_TRINITY_DN44224_c0_g2_i2	0	2.3277	3.1065	LOX	Plant lipoxygenase
A05_TRINITY_DN21748_c0_g1_i1	2.795	7.9549	5.3743	LOX	Plant lipoxygenase
A01_TRINITY_DN20252_c7_g3_i6	0	1.4584	0	AOS	Allene oxide synthase
A10_TRINITY_DN44886_c0_g1_i1	0	0	-2.4605	AOS	Allene oxide synthase
C12_R645204	0	1.1187	1.7896	AOS	Allene oxide synthase
C10_R3672771	0	0	0.7665	AOC	allene oxide cyclase
C09_R2656666	0	3.157	3.9213	OPR1	12-oxophytodienoate reductase
C08_R3942250	1.1778	5.878	9.1756	OPR3	12-oxophytodienoate reductase
C06_R6819728	0.6958	3.7818	5.0803	OPR1	12-oxophytodienoate reductase
B01_TRINITY_DN36246_c0_g1_i1	0	5.5781	8.1268	OPR3	12-oxophytodienoate reductase
C12_R638632	0	2.2439	3.4702	OPR1	12-oxophytodienoate reductase
C07_R5216897	0	4.1656	5.3044	OPR1	12-oxophytodienoate reductase
C11_R1236778	3.2734	6.4141	8.658	OPR3	12-oxophytodienoate reductase
A06_TRINITY_DN49730_c1_g1_i3	0	0.6951	2.4733	OPR3	12-oxophytodienoate reductase
A02_TRINITY_DN31697_c0_g1_i1	0	7.0675	11.3062	OPR1	12-oxophytodienoate reductase
C12_R667215	0	-1.0431	-2.0981	COI1	Coronatine-insensitive protein
B03_TRINITY_DN45298_c1_g1_i4	0	0	0.62	COI1	Coronatine-insensitive protein
A01_TRINITY_DN22480_c2_g3_i2	2.6693	6.5607	7.5275	JAZ10	JAZ protein
A11_TRINITY_DN57362_c1_g1_i2	0	-2.7045	-5.8402	MYC	Transcription factor
C06_R6819006	0	0	-0.803	TOPLESS	Topless-related protein
C08_R3964188	0	0	-1.7904	TOPLESS	Topless-related protein
A08_TRINITY_DN27200_c0_g1_i28	0	0	-2.5099	TOPLESS	Topless-related protein
A07_TRINITY_DN38457_c0_g1_i1	0	0	0.8461	NINJA	ninja-family protein
C08_R3943631	3.0314	6.0113	7.3537	JMT	Jasmonate methyl transferase
A08_TRINITY_DN27739_c0_g1_i8	2.6561	4.1398	5.0179	JMT	Jasmonate methyl transferase
A08_TRINITY_DN27739_c0_g1_i12	1.1274	2.4928	3.8332	JMT	Jasmonate methyl transferase
ETHYLENE
C08_S4036761	0	4.2438	6.3059	ACO1	1-aminocyclopropane-1-carboxylate oxidase
B02_TRINITY_DN43656_c0_g1_i1	0	2.6992	2.671	ACO1	1-aminocyclopropane-1-carboxylate oxidase
C09_R2663204	0	-1.0979	-2.6133	ACO2	1-aminocyclopropane-1-carboxylate oxidase
A10_TRINITY_DN45792_c0_g2_i2	0	4.2144	6.4817	ACO1	1-aminocyclopropane-1-carboxylate oxidase
C09_R2661077	0	0	0.6866	ACS	1-aminocyclopropane-1-carboxylate synthase
C12_S78734	1.3262	3.7642	5.3557	ACS5	1-aminocyclopropane-1-carboxylate synthase
C06_S7158192	0.5418	0.853	2.8001	ACS1	1-aminocyclopropane-1-carboxylate synthase
C04_R10660361	3.1149	7.7545	9.7239	ACS5	1-aminocyclopropane-1-carboxylate synthase
C09_R2683142	1.5999	6.1627	6.9689	ACS5	1-aminocyclopropane-1-carboxylate synthase
C08_R3955118	0	6.0624	7.6629	ACS1	1-aminocyclopropane-1-carboxylate synthase
C09_R2693663	4.2835	8.1844	8.334	ACS5	1-aminocyclopropane-1-carboxylate synthase
A03_TRINITY_DN30727_c1_g1_i1	0	1.8032	2.5338	ETR2	ethylene sensor
C11_R1219272	0	0	-0.5625	ETR1	ethylene sensor
C12_R676892	0	0.5552	0.5383	ERF/AP2	transcription factor
C11_R1177098	0	1.6694	3.1513	ERF/AP2	transcription factor
C08_R3930482	2.5928	6.2942	7.6201	ERF/AP2	Transcription factor
C07_S1827741	0	4.9713	8.5862	ERF/AP2	Transcription factor
C09_R2660126	0	2.4174	4.9446	ERF/AP2	Transcription factor
C06_R6934388	5.1288	7.5581	10.8762	ERF/AP2	Transcription factor
C06_S6972650	1.555	2.825	4.4909	ERF/AP2	Transcription factor
C12_R635751	0	0	0.599	ERF/AP2	Transcription factor
A02_TRINITY_DN23152_c0_g2_i3	3.1867	4.1327	8.6498	ERF/AP2	Transcription factor
C10_R3507856	0	2.8465	4.2728	ERF/AP2	Transcription factor
A11_TRINITY_DN52708_c0_g1_i6	0	9.102	10.6221	ERF/AP2	Transcription factor
C09_R2670165	3.465	10.6447	10.7176	ERF/AP2	Transcription factor
A02_TRINITY_DN24588_c0_g1_i1	3.0506	7.5733	9.0699	ERF/AP2	Transcription factor
C08_R3908101	0	-0.5977	-1.2122	ERF/AP2	transcription factor
C12_R647330	0	1.0141	2.1253	ERF/AP2	Transcription factor
A01_TRINITY_DN17595_c3_g1_i2	3.9646	7.2582	9.3633	ERF/AP2	Transcription factor
A02_TRINITY_DN22532_c0_g1_i8	0	5.8233	5.2257	ERF/AP2	Transcription factor
C06_S6422834	0	6.6365	7.1954	ERF/AP2	Transcription factor
A05_TRINITY_DN50666_c1_g1_i1	2.8218	7.1535	9.2537	ERF/AP2	Transcription factor
A05_TRINITY_DN39992_c0_g1_i3	-0.6974	-0.6468	-2.3178	ERF/AP2	transcription factor
C09_R2671317	0	6.3373	6.4684	ERF/AP2	Transcription factor
A03_TRINITY_DN27045_c0_g1_i3	5.0924	6.804	8.4381	ERF/AP2	Transcription factor
B05_TRINITY_DN46947_c0_g4_i2	0	0	1.3577	ERF/AP2	Transcription factor
C08_R3923800	1.6901	4.8409	9.1342	ERF/AP2	Transcription factor
A06_TRINITY_DN51598_c1_g2_i2	0	0.5349	1.4485	ERF/AP2	Transcription factor
C12_S684257	1.5514	3.5202	5.1971	ERF/AP2	Transcription factor
C08_R3891272	0	1.1141	3.055	ERF/AP2	Transcription factor
A11_TRINITY_DN52465_c0_g2_i2	0	5.1835	6.2463	ERF/AP2	Transcription factor
C07_R5261051	0	0.9415	3.1347	ERF/AP2	Transcription factor
B05_TRINITY_DN55164_c0_g1_i6	0	1.5604	2.2186	ERF/AP2	Transcription factor
B02_TRINITY_DN33910_c0_g4_i1	0	1.6112	3.0542	ERF/AP2	Transcription factor
A05_TRINITY_DN45799_c1_g2_i2	0	1.1052	1.3326	ERF/AP2	transcription factor
C09_R2680557	0	1.8965	2.5371	ERF/AP2	Transcription factor
A03_TRINITY_DN21931_c0_g1_i2	0	-0.589	0	EBF1	EIN3-binding F-box protein
A02_TRINITY_DN22171_c0_g5_i3	0	0	0.5079	EIN3-LIKE1	protein ethylene insensitive
C10_S3454121	0	0.6968	0	EIN3-LIKE1	protein ethylene insensitive
C09_R2664125	0	-0.5598	-0.808	EIN2	ethylene-insensitive protein
SALICYLIC ACID
A02_TRINITY_DN19059_c0_g2_i3	0	0	0.9414	ICS	Isochorismatase family
A05_TRINITY_DN47850_c1_g1_i9	0	-0.5591	-1.7029	ICS	Isochorismatase family
A02_TRINITY_DN21697_c3_g2_i4	0	1.6605	1.4524	EDS1	enhanced disease susceptibility 1
C09_R2653403	0	0	0.6811	EDS1	enhanced disease susceptibility 1
C08_R3885703	0	0	0.599	EDS1	enhanced disease susceptibility 1
C08_R3978326	0	-1.1159	-2.0407	EDS1	enhanced disease susceptibility 1
C08_S3882031	0	4.0577	5.7572	PAD4	Lipase (class 3)
C07_R5256852	1.827	4.2489	5.6674	PAD4	Lipase (class 3)
C09_S2708280	1.5534	5.3447	4.8655	PAD4	Lipase (class 3)
C07_R5446730	0	2.3576	4.4623	PAD4	Lipase (class 3)
C09_S2754742	0	4.2209	4.1982	PAD4	Lipase (class 3)
C07_R5299813	0	3.2489	4.0546	PAD4	Lipase (class 3)
C11_R1203531	1.1328	2.1725	3.1067	PAD4	Lipase (class 3)
C08_S4015250	0	3.0741	2.8668	PAD4	Lipase (class 3)
C06_J6918951	0	1.945	2.7296	PAD4	Lipase (class 3)
C12_S685705	0	2.2489	2.6019	PAD4	Lipase (class 3)
A02_TRINITY_DN24739_c1_g1_i17	0	1.6614	2.412	PAD4	Lipase (class 3)
C09_R2713681	0	0.6045	2.2425	PAD4	Lipase (class 3)
C09_R2666250	0	1.7772	2.1908	PAD4	Lipase (class 3)
C09_S2662752	0	1.8082	2.1679	PAD4	Lipase (class 3)
C11_S1167945	0	1.8536	2.1649	PAD4	Lipase (class 3)
C06_R6812861	0	1.4052	1.9882	PAD4	Lipase (class 3)
A06_TRINITY_DN44866_c1_g2_i5	0	0	1.6808	PAD4	Lipase (class 3)
C11_S1279418	0	0.7043	1.6605	PAD4	Lipase (class 3)
C09_R2684604	0.574	1.1147	1.6182	PAD4	Lipase (class 3)
C10_S3490257	0	2.3552	1.598	PAD4	Lipase (class 3)
C11_R1162376	0	1.8895	1.5785	PAD4	Lipase (class 3)
C06_S6937406	0	1.3582	1.4563	PAD4	Lipase (class 3)
C12_R639211	0	0.8856	1.4217	PAD4	Lipase (class 3)
C07_S5366068	0	0.8655	1.3122	PAD4	Lipase (class 3)
C11_R1159641	0	1.2563	1.0909	PAD4	Lipase (class 3)
C06_R7005335	0	1.4625	0	PAD4	Lipase (class 3)
C09_R2685621	0	0.7201	0	PAD4	Lipase (class 3)
C09_R2712320	0	1.2706	0	PAD4	Lipase (class 3)
C08_R3961219	0	0	-0.7119	PAD4	Lipase (class 3)
C09_R2652389	0	0	-0.867	PAD4	Lipase (class 3)
C06_S7178009	0	0	-1.6373	PAD4	Lipase (class 3)
A09_TRINITY_DN35652_c0_g1_i8	0	0	1.1502	TGA4	Transcription factor
A06_TRINITY_DN46081_c0_g1_i2	0	0	0.6966	TGA2	Transcription factor
A08_TRINITY_DN27846_c0_g3_i1	1.4762	5.6248	6.5956	PAL	Phenylalanine ammonialyase
A03_TRINITY_DN28638_c1_g1_i9	0	3.0237	3.8908	PAL	Phenylalanine ammonialyase
C10_R3565086	0.6137	2.4536	3.4304	PAL	Phenylalanine ammonialyase
C11_R1161283	0.7842	1.5412	2.7441	PAL	Phenylalanine ammonialyase
C06_R6821623	0	0	-1.0518	PAL	Phenylalanine ammonialyase
C09_R2725446	0	-1.1158	-2.0355	PAL	Phenylalanine ammonialyase
A11_TRINITY_DN54438_c0_g2_i1	0	0	-2.4022	PAL	Phenylalanine ammonialyase
AUXINS
B05_TRINITY_DN50617_c0_g2_i10	0	0	-0.9106	ARF19	auxin response factor
A05_TRINITY_DN42544_c0_g2_i7	0	0	-0.5259	ARF10	auxin response factor
B02_TRINITY_DN35936_c4_g1_i1	0	0	-0.598	ARF2	auxin response factor
C11_R1164910	0	0	-0.6049	ARF2	auxin response factor
B02_TRINITY_DN40071_c1_g1_i16	0	0	-0.6844	ARF6	auxin response factor
B05_TRINITY_DN63564_c1_g1_i5	0	0	-0.9489	ARF2	auxin response factor
C09_R2667317	0	-0.6624	-0.984	ARF4	auxin response factor
A05_TRINITY_DN49280_c0_g2_i2	0	-0.5596	-1.1749	ARF6	auxin response factor
A05_TRINITY_DN40837_c0_g1_i8	0	-0.5232	-1.204	ARF2	auxin response factor
A06_TRINITY_DN42254_c0_g1_i12	0	2.0613	2.1744	IAA16	auxin-responsive protein
C09_S2547440	0	0.9429	1.4684	IAA16	auxin-responsive protein
A01_TRINITY_DN15343_c3_g1_i3	0	0.6507	0.5171	IAA13	auxin-responsive protein
C09_R2761854	0	-0.9621	0	IAA13	auxin-responsive protein
C10_R3573141	0	0	-0.669	IAA8	auxin-responsive protein
A10_TRINITY_DN43099_c0_g1_i7	0	0	-0.5212	IAA33	AUX/IAA family
A01_TRINITY_DN17940_c4_g1_i1	0	0	-3.9391	IAA33	AUX/IAA family
C12_R648731	0	0	0.8561	TIR1	transport inhibitor response
A03_TRINITY_DN26829_c0_g1_i4	0	0.5634	0.6197	GH3.6	Indole-3-acetic acid-amido synthetase
C11_J1167612	0	0	0.6104	GH3	Indole-3-acetic acid-amido synthetase
C08_S3881418	0	-0.9214	-2.3263	GH3.17	Indole-3-acetic acid-amido synthetase
B04_TRINITY_DN37490_c0_g1_i1	0	-0.6833	-0.9662	PGP10	ABC transporter B family member
A03_TRINITY_DN25437_c0_g2_i1	0	0	-1.642	PGP10	ABC transporter B family member
A02_TRINITY_DN23109_c0_g1_i24	0	-0.6327	-2.3746	PGP1	ABC transporter B family member
C05_R23765752	0	0	-1.0876	PIN4	auxin efflux carrier
A05_TRINITY_DN43671_c0_g2_i8	0	-0.5775	-1.7605	PIN7	auxin efflux carrier
A02_TRINITY_DN21343_c0_g1_i5	1.8593	3.9182	3.217	AUX3	auxin transporter-like protein
A09_TRINITY_DN39184_c0_g2_i1	0	0	-1.1247	AUX2	auxin transporter-like protein
A11_TRINITY_DN39722_c0_g2_i4	0	0	-1.4398	PIN7	auxin efflux carrier
C12_R654277	0	-0.9205	-2.0203	PIN1	auxin efflux carrier
A08_TRINITY_DN25032_c2_g2_i2	0	0	-2.7663	YUCCA8	indole-3-pyruvate monooxygenase
C05_R24217077	0	0	2.434	YUCCA8	indole-3-pyruvate monooxygenase
C12_S569876	-1.5757	-2.0698	0	YUCCA4	indole-3-pyruvate monooxygenase
C10_J3579869	0	0	-2.0802	SAUR	SAUR family protein source
C10_S3707284	0	0	1.2606		auxin-induced protein
C09_S102071	0	1.4587	0		Auxin responsive protein
C09_R2791291	0	2.4431	9.3351	OSI_21546	Auxin-induced protein
C12_S602667	0	2.1332	6.2157		Auxin responsive protein
C08_R4112252	0	2.7727	5.1124		auxin-induced protein
C07_J5241658	0	0.9398	1.2957	SAUR72	Auxin-responsive family
A02_TRINITY_DN37717_c0_g1_i1	0	-1.7198	-4.6956	ARG7-like	auxin-induced protein
B05_TRINITY_DN62746_c1_g1_i10	0	0	-2.054	POPTR_0009s12890g	auxin-induced protein
A03_TRINITY_DN24097_c0_g1_i4	5.3297	6.5038	9.2048		Auxin-responsive family
B02_TRINITY_DN35313_c1_g3_i1	0	0	3.4258	SAUR36	Auxin-induced protein
C09_S2580574	0	2.1338	3.8803		Auxin-induced protein
A03_TRINITY_DN23316_c0_g1_i1	0	0	-2.8923		auxin-induced protein
C10_R3610130	0	0	2.0184		Auxin-induced protein
C11_R1178362	0	0	0.7971		Auxin-induced protein
C09_S2637108	0	0	-1.6288		auxin-induced protein
C09_R2691033	0	0	0.8549		Auxin-induced protein
C04_J10918852	0	0	0.7594		auxin-induced protein
A02_TRINITY_DN26919_c0_g1_i2	0	0	-0.8332	POPTR_0009s12890g	auxin-induced protein
A03_TRINITY_DN30855_c1_g1_i11	0	0	-1.6735		auxin-induced protein
A01_TRINITY_DN23043_c6_g3_i2	0	0	-1.2371	POPTR_0009s12890g	auxin-induced protein
A01_TRINITY_DN17831_c1_g1_i1	0	0	-1.0171	SAUR	Auxin-responsive SAUR gene
C07_R5330809	0	-0.7626	-1.4905		auxin-induced protein
B01_TRINITY_DN35611_c2_g1_i1	0	0.7383	1.1313		Auxin-induced protein
B03_TRINITY_DN35366_c0_g1_i1	0.9734	3.2912	5.0102		Auxin-responsive family
C11_R1286181	0	-0.9214	-3.867	IAMT1	indole-3-acetate O-methyltransferase 1-like
A03_TRINITY_DN10417_c0_g1_i1	3.3226	4.5812	7.1338	IAMT1	indole-3-acetate O-methyltransferase 1-like
A02_TRINITY_DN27562_c0_g1_i6	0	2.5647	4.3239	IAMT1	indole-3-acetate O-methyltransferase 1-like
C12_R670253	0	2.0639	5.3036	IAMT1	indole-3-acetate O-methyltransferase 1-like
A11_TRINITY_DN57218_c1_g1_i3	0	2.3119	4.5721	IAMT1	indole-3-acetate O-methyltransferase 1-like
ABSCISIC ACID
A07_TRINITY_DN43695_c0_g1_i6	0	0	-0.7677	ZEP	zeaxanthin epoxidase
C07_J5233552	0	-1.5648	-3.0492	NCED4	9-cis-epoxy-carotenoid dioxygenase
A08_TRINITY_DN25735_c3_g6_i1	0	0	0.9502	NCED5	9-cis-epoxy-carotenoid dioxygenase
C08_R4009912	0.9092	3.3219	4.8205	NCED3	9-cis-epoxy-carotenoid dioxygenase
C09_S2625242	0	5.0975	6.0843	PP2C	phosphatase 2C
C12_R679347	0	-0.8897	-1.6346	PP2C	phosphatase 2C
A05_TRINITY_DN46375_c0_g1_i8	0	0	0.718	PP2C	phosphatase 2C
C04_R10656255	0	0	0.6654	PP2C	phosphatase 2C
C05_R23822321	0	0	-2.5968	CYP707A1	Abscisic acid 8'-hydroxylase
C11_S1128402	0	2.1688	1.3993	CYP707A1	Abscisic acid 8'-hydroxylase
C07_R5268524	0	6.84	8.01	ASR1	Abscisic stress ripening protein 2
B04_TRINITY_DN61698_c1_g3_i1	20.07	4.56	7.54	ASR1	Abscisic stress ripening protein 2
A10_TRINITY_DN38034_c1_g1_i5	1.17	2.72	6.27		abscisic stress-ripening protein
A11_TRINITY_DN51771_c0_g1_i9	2.03	2.77	5.6	ASR1	Abscisic stress ripening protein 2
A03_TRINITY_DN29507_c0_g3_i1	1.33	2.9	5.44	ASR1	Abscisic stress ripening protein 2
B01_TRINITY_DN33968_c0_g1_i2	1.96	3.13	5.41		Abscisic stress ripening protein 2
C10_R3461839	0	0	1.64	ASR1	Abscisic stress ripening protein 2
C11_R1187988	0	-0.82	0	ASR1	abscisic stress ripening protein
A03_TRINITY_DN28457_c0_g2_i4	0	-1.05	-2.03	ASR1	Abscisic stress ripening protein 2
A08_TRINITY_DN27032_c0_g7_i1	0	0	2.52		abscisic acid receptor
A01_TRINITY_DN20895_c2_g4_i1	0	0	2.43		abscisic acid receptor
A03_TRINITY_DN26832_c0_g3_i6	0	0	2.07	PYL4	abscisic acid receptor
B02_TRINITY_DN36794_c0_g1_i4	0	0	1.59		abscisic acid receptor
C10_R3590442	0	0	1.57		abscisic acid receptor
C08_S3979475	0	0	1.44		abscisic acid receptor
B01_TRINITY_DN32832_c5_g1_i1	0	0	0.67		abscisic acid receptor
C06_R6893009	0	0	0.57	PYL2 isoform X2	abscisic acid receptor
C05_R24061546	0	-0.82	-2.46		Abscisic acid 8'-hydroxylase
GIBBERELLIC ACID
B01_TRINITY_DN37812_c1_g1_i1	0	-1.68	-2.71	SN2	Gibberellin regulated protein
A06_TRINITY_DN46304_c0_g2_i3	0	-1.94	0		GA2ox12
C10_S3442810	0	0	0.73	PAT1	Chitin-inducible gibberellin-responsive protein
B02_TRINITY_DN34334_c0_g1_i6	0	0	1.19		Gibberellin regulated protein
A08_TRINITY_DN23606_c0_g1_i5	0	0	1.42		Gibberellin regulated protein
A11_TRINITY_DN50154_c0_g3_i1	0	0	1.85		Gibberellin regulated protein
B04_TRINITY_DN50241_c0_g1_i1	0	1.36	1.88		gibberellic acid methyltransferase 2 SAM dependent carboxyl methyltransferase
C08_J3908371	0	0.87	1.92		gibberellin 20 oxidase
A05_TRINITY_DN43581_c0_g2_i2	0	1.04	2.21		gibberellin 20 oxidase
C12_R666254	0	1.4	2.41	PAT1	PAT1 Chitin-inducible gibberellin-responsive protein
B02_TRINITY_DN38654_c0_g2_i6	0	1.13	2.47		GA2ox7 gibberellin 20 oxidase
C10_J3548926	0	1.45	3.02	GID1	GID1A gibberellin receptor
C07_R5274534	0	1.55	3.07		GASA1, partial, Gibberellin regulated protein
A02_TRINITY_DN26412_c3_g3_i2	1.53	3.52	5.52		GA2ox12
A06_TRINITY_DN51355_c0_g2_i20	0	5.19	7.83	SN2	Gibberellin regulated protein
C04_R10666440	3.11	1.17	1.16	SN2	Gibberellin regulated protein
A05_TRINITY_DN49381_c0_g1_i26	3.64	9.81	1.23		gibberellic acid mediated signaling pathway
C08_R3925233	0	1.14	1.31		Ent-kaurene oxidase; AltName: Full=Cytochrome P450
C08_R3924593	0	-0.5725	-1.5257	KS1	Ent-kaurene oxydase
C08_S1743650	0	0	-4.0464	KO1	Ent-kaurene synthase
C08_R3940182	0	0	-2.47	GA20OX1	GA20-oxidase
A06_TRINITY_DN49632_c0_g2_i1	0.968	4.7862	5.8964	GA2ox	GA2-oxidase
CYTOKININS
A07_TRINITY_DN52497_c3_g1_i5	0	2.8347	3.8446		Cytokinin-O-glucosyltransferase
C10_J3595376	0	-0.84	-4.35		cytokinin dehydrogenase Zeatin biosynthesis (00908)
B01_TRINITY_DN32301_c2_g1_i4	0	0	-1.16		cytokinin dehydrogenase Zeatin biosynthesis (00908)
A10_TRINITY_DN31608_c0_g2_i1	0	1.1	0	CKX5	cytokinin Zeatin biosynthesis
C09_R2660441	0	0	0.65		cytokinin Zeatin biosynthesis
A06_TRINITY_DN49281_c0_g2_i13	0	0	0.66		Cytokinin hydroxylase, cytokinin Biosynthesis, Zeatin biosynthesis
C06_S4361850	0	1.13	1.57		cytokinin Zeatin biosynthesis
C11_R1204075	0	0	1.87		cytokinin dehydrogenase Zeatin biosynthesis
C07_S37136	2.16	6.63	7.63		Zeatin biosynthesis
A11_TRINITY_DN47116_c3_g3_i1	0	0	0.8461	HKA	His Kinase A
C11_R1190420	-0.5181	-0.5261	-0.6507	HK1	Histidine kinase 1
C06_R6968699	0	-0.6604	-0.7405	HK	Histidine kinase
A05_TRINITY_DN40516_c1_g1_i10	0	-0.6395	-0.8048	HK3	Histidine kinase 3
A05_TRINITY_DN50680_c1_g2_i2	0	0	-0.9239	HK	Histidine kinase
C08_S4056064	0	-0.6985	-1.4521	HK1	Histidine kinase
C12_R633703	0	-0.9395	-2.8393		CHASE domain containing histidine kinase protein
B03_TRINITY_DN37767_c0_g1_i2	0	-1.1631	-3.1616		CHASE domain containing histidine kinase protein
A11_TRINITY_DN53476_c1_g6_i10	0	-1.1817	-3.1855		CHASE domain containing histidine kinase protein
C09_R2691117	0	0.9699	0.9542	HK	Histidine kinase
C11_R1219272	0	0	-0.5625	HK	Histidine kinase
B03_TRINITY_DN30504_c0_g1_i5	0	-0.6762	-0.6895	HK	Histidine kinase
BRASSINOSTEROIDS
C09_S2634498	0	1.5743	1.8983	DET2	Brassinosteroid biosynthesis
A02_TRINITY_DN22292_c2_g3_i2	0	2.1693	2.0626	DET2	Brassinosteroid biosynthesis
C08_S1911137	0	0	-3.3885	DWF4	Brassinosteroid biosynthesis
C11_R1158527	0	0.7125	0.8306	BR6OX1	Brassinosteroid biosynthesis
C11_S884850	0	0	0.6732		Brassinosteroid biosynthesis; cytochrome P450
C08_R3905662	0	-1.0179	-2.7762		Brassinosteroid biosynthesis; cytochrome P451
C11_S1143396	0	0	-0.9367	CYP866B10	Brassinosteroid biosynthesis; cytochrome P452
C12_R633470	0	0	-1.6387	CYP866A17	Brassinosteroid biosynthesis; cytochrome P453
A08_TRINITY_DN23162_c0_g1_i2	0	1.2126	0		Brassinosteroid biosynthesis; cytochrome P454
A10_TRINITY_DN42922_c0_g1_i6	0	0	1.3924		Brassinosteroid biosynthesis; cytochrome P455
C07_R5485259	0	0	-3.3089		Brassinosteroid biosynthesis; cytochrome P456
A03_TRINITY_DN29905_c0_g1_i2	0	0	-1.0615	cytochrome P450 90D2	Brassinosteroid biosynthesis; cytochrome P457
C12_J632668	0	0	-0.7192	DWF1	Brassinosteroid biosynthesis
A09_TRINITY_DN35511_c0_g1_i1	0	0	0.8063	STYKc	Brassinosteroid LRR receptor kinase BRL1-like
A08_TRINITY_DN19416_c0_g1_i1	0	-0.87	-1.78	BRI1	BRI1 like
A01_TRINITY_DN21643_c3_g5_i2	0	1.3283	2.6629		BES1 BZR1 homolog protein
B03_TRINITY_DN34334_c0_g3_i1	3.2684	7.1955	7.6878	BRH1	Brassinosteroid-responsive RING-H2; E3 ubiquitin-protein ligase
A05_TRINITY_DN40301_c0_g2_i2	5.1282	7.2137	9.3531	BRH1	Brassinosteroid-responsive RING-H2; E3 ubiquitin-protein ligase
A06_TRINITY_DN43800_c1_g1_i4	0	6.5713	9.1382	BRH1	Brassinosteroid-responsive RING-H2; E3 ubiquitin-protein ligase
